# Supplementary material for: Dual Effects of Maternal Diet and Perinatal Organophosphate Flame Retardant Treatment on Offspring Development, Behavior and Metabolism
Source: Toxics. 2025 Jul 29;13(8):639. doi: 10.3390/toxics13080639 (PMC12390071; doi:10.3390/toxics13080639)
Supplement: Supplementary file 1 [file toxics-13-00639-s001.zip]

Archive with 1 entries (1 files):
- toxics-3672742-supplementary.pdf
